# Supplementary material for: Objectively measured physical activity levels and adherence to physical activity guidelines in people with multimorbidity—A systematic review and meta-analysis
Source: PLoS One. 2022 Oct 12;17(10):e0274846. doi: 10.1371/journal.pone.0274846 (PMC9555650; doi:10.1371/journal.pone.0274846)
Supplement: S1 Data — (XLSX) [file pone.0274846.s012.xlsx]

## Sheet: Abbreviations
Abbreviations and coding
SES	1= Low SES (majority of the participants are described as having low education levels, low income, being unemployed, homeless, receiving government benefits, in prison, or sample otherwise labelled as‘low SES') 2=Normal to high SES (majority of participants are described as having midle to high educational level, income or being impolyed or otherwise described as a non low SES group).
OAK	Knee Osteoarthritis
OAH	Hip Osteoarthtitis
HYP	Hypertension
T2DM	Type 2 diabetes (includes postpartum diabetes and pre-diabetes)
DEP	Depression
ANX	Anxiety
HF	Heart Failure
IHD	Ischeamic Heart disease
COPD	Chronic obstructive lung disease - includes asthma, bronchitis, cystic fibrosis, emphyseama
LBP	Low Back Pain
pf	Physical funtion
mh	Mental health
BMI	Body Mass Index
SB	Sedentary behaviour
VLPA	Very light physical activity
LPA	Light Physical activity
MPA	Moderate physical activity
VPA	Vigorous physical activity
MVPA	Moderate to vigorous physical activity
def	definition

## Sheet: Data extraction 
study_number	Trial_reg_nr	author	Group_name	year	study_design	country	study_acronym	population_n	n_with_pa_data	age	age_SD	gender	SES	diseases_sum	disease_combination	pf_level	pf_def	mh_level	mh_def	QOL_level	QOL_def	BMI_mean	BMI_sd	ethnicity	tool	brand	placement	timepoint_season	duration_days	valid_day_def	valid_days_number	epoch_length_seconds	intensity_level_def	nonwear_cutoff_minutes	sb_minutes_mean_week_BOUTED	sb_minutes_sd_week_BOUTED	sb_minutes_mean_day_BOUTED	sb_minutes_sd_day_BOUTED	SE_sb_minute_day_BOUTED	sb_minutes_mean_week_UNBOUTED	sb_minutes_sd_week_UNBOUTED	sb_minutes_mean_day_UNBOUTED	sb_minutes_sd_day_UNBOUTED	SE_sb_minute_day_UNBOUTED	vlpa_minutes_week	vlpa_minutes_sd_week	vlpa_minutes_mean_day	vlpa_minutes_sd_day	SE_vlpa_minute_day
1	NCT 01461330	Paula	Control	2014	RCT	Brazil		20	20	62.5	8.8	70		2	T2DM_HYP							30.2	3.5	90 % white	Pedometer	Digi-Walker CW200, Yamax, Tokyo, japan			7		3
	NCT 01461330	Paula	Intervention	2014	RCT	Brazil		20	20	61.8	8.1	40		2	T2DM_HYP							28.6	2.5	80 % white	Pedometer	Digi-Walker CW200, Yamax, Tokyo, japan			7		3
2		Hult		2019	Cross sectional study based on data from existing prospective actve cohort	Sweden	Healthy Agening Initiative (HAI)	210	210	70		34		2	T2DM_HYP							29.2	5.2	100% caucasian	Triaxial accelerometer	GT3X+, Actigraph, Pensacola, Fla.	Hip (non-dominat)	june-dec	7	≥10 hours	4	60	MVPA= at least 10 consecutive minutes of activity reaching a threshold of 1952 counts per minute. 1-2 minute interruptions are allowed.	60
3		Izawa		2013	Cross sectional study based on data from existing prospective actve cohort	Japan		95	95	56.8	1.3	11.4		2	HF_DEP			Poor' according to SF 36 mental health section	poor = <68 points on a 100 point scale			22.9	0.4	asian (japan)	Uniaxial acceleromter	Kenz lifecorder	Waist (above either leg)	nove 2006-oct 2011	8 (final 7 days of 8 days used for analysis)			4
4	NCT03084055	Lambert		2018	Pilot RCT	UK	The eMotion Study	62	52	38.1	12.3	84		2	DEP_ANX			PHQ-8 = 14,6 mean and anxiety GAD-7 = 11,6 mean	Depression according to PHQ-8 and anxiety according to GAG-7.						Triaxial accelerometer	GENEActiv accelerometers (Activinsights Ltd, Kimboloton Cambs, UK)	Wrist (non-dominat hand)		7	≥10 hours	4	5	Published thresholds were used to determine average daily minutes of activity in light (LPA), moderate (MPA), vigorous (VPA), and moderate and vigorous (MVPA) intensities. Minutes of activity accumulated in 10-minute bouts were established using an 80% rule, where activity must be sustained above the appropriate threshold for at least 80% of the time.	60
5		Moreira	Deficient	2018	Cross sectional study	Brazil		66	66	65	8	53	1	2	T2DM_HYP							30	4	white 85%	Pedometer	Digi-Walker CW200, Yamax, Tokyo, japan	Waist	march 2015-oct2016	7
		Moreira	Non-deficient	2018	Cross sectional study	Brazil		50	50	65	10	62	1	2	T2DM_HYP							31	4	white 82%	Pedometer	Digi-Walker CW200, Yamax, Tokyo, japan	Waist	march 2015-oct2016	7
6		Oliverira	<10m/sec	2019	Cross sectional study	Portugal		45	45	55.8	10.6	10.6		2	IHD_HYP							27.1	2.9		Accelerometer	ActiGraph GT1M	Hip (right)		7	≥8 hours	5	15	Sedentary = ≤99 count/min, light PA = 100-2019 counts/min, MVPA = ≥2020 counts/min							2278	585.556	455.6		39.037
		Oliverira	>10m/sec	2019	Cross sectional study	Portugal		23	23	55.8	10.6	10.6		2	IHD_HYP							27.1	2.9		Accelerometer	ActiGraph GT1M	Hip (right)		7	≥8 hours	5	15	Sedentary = ≤99 count/min, light PA = 100-2019 counts/min, MVPA = ≥2020 counts/min							2302	514.074	460.4		47.9377
7	NCT01106885	Piette	Usual care	2011	RCT	USA		146	108	56	10.9	50	2	2	T2DM_DEP			antidepressant used by 57%				38	9.3	white;84%, black;9%, other;7%	Pedometer	Omron Hj-720 ITC		march 2006 - nov 2008	7
	NCT01106885	Piette	CBT + Usual care	2011	RCT	USA		145	107	55.1	9.4	51	2	2	T2DM_DEP			antidepressant used by 57%				37.3	8.3	white;84%, black;9%, other;7%	Pedometer	Omron Hj-720 ITC		march 2006 - nov 2008	7
8		Reddy	QOLworst	2020	Cross sectional study		RELAX, INDIE-HFpEF, NEAT-HEpEF	133	133	66	IQ 59-72	48		2	HF_HYP					KCCQ≤;45 , MLHFQ >57;	KCCQ, MLHFQ questionnaires	37	iq 32-42		Triaxial accelerometer	Kinetic Activity Monitor, model KXUD9-2050	Hip		14	<10 hours				4x15 minutes of <5accelerometer units = 60 minutes
		Reddy	QOLintermedeiate	2020	Cross sectional study		RELAX, INDIE-HFpEF, NEAT-HEpEF	134	134	71	iQ62-77	58		2	HF_HYP					KCCQ 46-64 , MLHFQ 34-56	KCCQ, MLHFQ questionnaires	33	iq 28-40		Triaxial accelerometer	Kinetic Activity Monitor, model KXUD9-2050	Hip		14	<10 hours				4x15 minutes of <5accelerometer units = 60 minutes
		Reddy	QOLbest	2020	Cross sectional study		RELAX, INDIE-HFpEF, NEAT-HEpEF	141	141	70	IQ 65-77	50		2	HF_HYP					KCCQ≤;65 , MLHFQ >33;	KCCQ, MLHFQ questionnaires	32	iq 28-37		Triaxial accelerometer	Kinetic Activity Monitor, model KXUD9-2050	Hip		14	<10 hours				4x15 minutes of <5accelerometer units = 60 minutes
9	NCT01280903	Schlenk		2021	RCT	USA		182	182	64.71	8.1	73.1	2	2	KOA_HYP							34.07	6.97	white;73,1%	Triaxial accelerometer	Actigraph GT3X+	Waist	jan2012-nov2013	7				None to very low: 0-99 counts/min, light: 100-2019. MVPA ≥2020				425.2	104.9	7.77571
10		Whipple	T2DM+PAD	2020	Clinical trial	USA		19	19	72.1	8.8	36.8	2	2	T2DM_HYP							30.5	6.3	white: 89,5%	Triaxial accelerometer	Actigraph wGT3X-BT	Wrist (non-dominat hand)	may 2017-nov 2018	14	≥10 hours	5	60	Sedentary = 0-99 count/min, light PA = 100-1951 counts/min, moderate = ≥1952 counts/min	Identified via Choi 2011 criteria								473.2	101.3	23.8766
11		Zucatti		2017	Cross sectional study	Brazil		151	151	61.1	8.4	64	2	2	T2DM_HYP							29.8	4.7	white: 77%	Pedometer	Digi-Walker SW 700, Yamax Corporation, Tokyo, Japan	Waist		7
12	NCT01028625	Freedland	Usual care	2015	RCT	USA		79	79	55.5	10.9	33	2	2	HF_DEP					mean 46,1	KCCQ questionnaire	32.6	7.8	white: 72,2	Accelerometer	Respironic Actiwatch AW-16	Wrist (non dominant hand)	feb 2010 - april 2013	7			60
13	NCT01028625	Freedland	CBT + Usual care	2015	RCT	USA		79	79	56.2	11.5	40	2	2	HF_DEP					mean 45,2	KCCQ questionnaire	34.7	7.9	white: 54,4	Accelerometer	Respironic Actiwatch AW-16	Wrist (non dominant hand)	feb 2010 - april 2013	7			60
14		Schneider	EX	2016	Pilot RCT	USA		15	15	53.3	6	100		2	T2DM_DEP							34.5	4.6	whit:86,7%, black or african american:6,7% other: 6,7%	Accelerometer	Actigraph, LLC, Fort Walton Beach, FL; model 7164 WAM)	Hip	feb 2010 - oct 2011	7	≥10 hours	3		Moderate or greater intensity = ≥1952 counts x min (-1)
		Schneider	EUC	2016	Pilot RCT	USA		14	14	53.6	8.4	100		2	T2DM_DEP							34.7	6	white: 85,7, american indian/alaskan native: 14,3%	Accelerometer	Actigraph, LLC, Fort Walton Beach, FL; model 7164 WAM)	Hip	feb 2010 - oct 2011	7	≥10 hours	3		Moderate or greater intensity = ≥1952 counts x min (-1)
15		Correia	T2DM+PAD	2021	Cross sectional	Brazil		121	121	68	IQR 62-74			2	T2DM_HYP							27.8	IQR: 24,5-30,4		Accelerometer	ActigraphGT3x or GT3X+	Hip (right side)	sep 2015 - july 2018	7	≥10 hours	4 (with at least 1 weekend day)	60	sedentary time = 0 to 100 counts/min, light physical activity = 101 to 1.040 counts/min, moderate-to-vigorous physical activity ≥ 1.041 counts/min using the vertical axis and analyzed in minutes/week, adjusting for the number of days and daily hours that the device was worn. (copeland and esliger cut off points)	consecutive values of zero (with a 2-min spike tolerance) for 60 min or longer were interpreted as ‘‘accelerometer not worn’’			675.3	104.2	10.6
16		Holber	NYHA II	2022	RCT	USA		222	222	64	IQR 57-72	43	1	2	HF_HYP	28 (median - IQR 22,34)	PSF-12, PCS	SF-12, MHC	SF12 (PCS 41, 43-48)					White 49%, non-white 51%	Accelerometer	SensewearPro, Bodymedia Inc., Pittsburgh, Pensylvania	Arm (upper)	march 2014-oct 2017	7	≥10 hours	4
									Orange color = number not reported
[truncated: 86 more columns]
